# Supplementary material for: Reaction of pyranose dehydrogenase from Agaricus meleagris with its carbohydrate substrates
Source: FEBS J. 2015 Sep 11;282(21):4218–41. doi: 10.1111/febs.13417 (PMC4950071; doi:10.1111/febs.13417)
Supplement: Supplementary file 1 — Table S1. Nucleotide sequences of the primers used. [file FEBS-282-4218-s001.zip]

Archive with 1 entries (1 files):
- febs13417-sup-0001-supinfo.pdf
